# Supplementary material for: Phytochemical Profiling of Residual Leaves from an Alpine Landrace of Globe Artichoke (Cynara scolymus L.)
Source: Molecules. 2025 Jun 19;30(12):2649. doi: 10.3390/molecules30122649 (PMC12195720; doi:10.3390/molecules30122649)
Supplement: Supplementary file 1 [file molecules-30-02649-s001.zip]

Archive with 1 entries (1 files):
- molecules-3662065-supplementary.pdf
